# Supplementary material for: Role of Delocalization, Asymmetric Distribution of π-Electrons and Elongated Conjugation System for Enhancement of NLO Response of Open Form of Spiropyran-Based Thermochromes
Source: Molecules. 2023 Aug 28;28(17):6283. doi: 10.3390/molecules28176283 (PMC10488622; doi:10.3390/molecules28176283)
Supplement: Supplementary file 1 [file molecules-28-06283-s001.zip]

Archive with 1 entries (1 files):
- molecules-2457680-supplementary.pdf
